# Supplementary material for: Cytotoxicity and Radiosensitizing Potentials of Pilosulin-3, a Recombinant Ant Venom, in Breast Cancer Cells
Source: Toxins (Basel). 2023 Dec 15;15(12):701. doi: 10.3390/toxins15120701 (PMC10747674; doi:10.3390/toxins15120701)
Supplement: Supplementary file 1 [file toxins-15-00701-s001.zip]

Archive with 1 entries (1 files):
- toxins-2630025-supplementary.pdf
